# Supplementary material for: A conserved domain of Drosophila RNA-binding protein Pumilio interacts with multiple CCR4–NOT deadenylase complex subunits to repress target mRNAs
Source: J Biol Chem. 2022 Jul 16;298(9):102270. doi: 10.1016/j.jbc.2022.102270 (PMC9418443; doi:10.1016/j.jbc.2022.102270)
Supplement: Table S1 — Data and statistics for Figures 2, 3, 4, 5, and 10. [file mmc1.xlsx]

## Sheet: Figure 2
Supplemental Table S1
Figure 2B:
					Data for all experiments and biological replicates
					Experiment :	1				2				3								4				5				6								7
MS2-tethered effector	Luciferase reporter	Mean Log(2) Fold change relative to EGFP:	Standard Deviation	Number of Replicates	Replicate:	1	2	3	4	1	2	3	4	1	2	3	4	5	6	7	8	1	2	3	4	1	2	3	4	1	2	3	4	5	6	7	8	1	2	3	4
EGFP	NanoLuc 2x MS2BS	-0.0002778	0.04778	36	Log(2) Fold change relative to EGFP:	-0.0047574	-0.0419614	0.157064	-0.125096	0.0257417	-0.00674715	-0.0367557	0.0169502	0.00380173	-0.0463926	0.0384985	0.00282829	-0.0359517	0.0171057	0.0219005	-0.00377254	0.0139724	0.0193775	-0.0190677	-0.0146806	-0.0494349	0.0351381	0.0073284	0.00566987	-0.0670625	0.0387601	0.0110443	0.0150764	-0.0287726	-0.0287726	0.00926979	0.0469047	0.0399487	0.000639533	-0.0809674	0.0371093
WT RD3	NanoLuc 2x MS2BS	-0.6019	0.1273	36	Log(2) Fold change relative to EGFP:	-0.6342	-0.696973	-0.635215	-0.686894	-0.506832	-0.61879	-0.587393	-0.542301	-0.507312	-0.495248	-0.551518	-0.46514	-0.722789	-0.46285	-0.499462	-0.593601	-0.515958	-0.578085	-0.562705	-0.494379	-0.525529	-0.438045	-0.513258	-0.467717	-0.537847	-0.546187	-0.517114	-0.502636	-0.701676	-0.665276	-0.686401	-0.650856	-0.804089	-0.890455	-0.90937	-0.930123
847-967	NanoLuc 2x MS2BS	-0.2113	0.1259	16	Log(2) Fold change relative to EGFP:	-0.0494315	-0.0700598	-0.0629361	-0.0822804	-0.107997	-0.112578	-0.156006	-0.131971	-0.311549	-0.380052	-0.331832	-0.246027	-0.388818	-0.296433	-0.290831	-0.36408
968-1090	NanoLuc 2x MS2BS	-0.105	0.05944	16	Log(2) Fold change relative to EGFP:	0.014366	-0.0528124	-0.0396963	-0.068307	-0.139468	-0.132468	-0.111915	-0.162931	-0.171522	-0.120182	-0.122129	-0.0656494	-0.189966	-0.0465574	-0.069989	-0.200841
847-926	NanoLuc 2x MS2BS	0.0425	0.1811	16	Log(2) Fold change relative to EGFP:					0.083975	0.0766231	0.0791771	0.112598									0.132059	0.1323	0.148292	0.166713	0.240374	0.16216	0.192627	0.163046									-0.27482	-0.25688	-0.295035	-0.166458
927-1009	NanoLuc 2x MS2BS	0.1063	0.08421	16	Log(2) Fold change relative to EGFP:					0.0762243	0.106183	0.0879912	0.0979504													0.0648701	0.119932	0.15592	0.380308	0.0941532	0.125458	0.133533	0.10716	0.0670471	0.0473551	-0.00684268	0.0323131
1010-1090	NanoLuc 2x MS2BS	-0.02875	0.1053	16	Log(2) Fold change relative to EGFP:					-0.0486171	-0.0423863	-0.0423592	0.0139721									-0.00699082	-0.0254597	0.0151244	-0.0256846	0.117578	0.133741	0.0676168	0.085609									-0.164159	-0.191976	-0.219594	-0.134
Ordinary one-way ANOVA
Tukey's multiple comparisons test	Adjusted P Value	Significance Call
EGFP vs. WT RD3	<0.0001	****
EGFP vs. 847-967	<0.0001	****
EGFP vs. 968-1090	0.0262	*
EGFP vs. 847-926	0.8445	ns
EGFP vs. 927-1009	0.0222	*
EGFP vs. 1010-1090	0.9758	ns
WT RD3 vs. 847-967	<0.0001	****
WT RD3 vs. 968-1090	<0.0001	****
WT RD3 vs. 847-926	<0.0001	****
WT RD3 vs. 927-1009	<0.0001	****
WT RD3 vs. 1010-1090	<0.0001	****
847-967 vs. 968-1090	0.0882	ns
847-967 vs. 847-926	<0.0001	****
847-967 vs. 927-1009	<0.0001	****
847-967 vs. 1010-1090	<0.0001	****
968-1090 vs. 847-926	0.0033	**
968-1090 vs. 927-1009	<0.0001	****
968-1090 vs. 1010-1090	0.4253	ns
847-926 vs. 927-1009	0.641	ns
847-926 vs. 1010-1090	0.5103	ns
927-1009 vs. 1010-1090	0.01	*
Figure 2C:					Data for all experiments and biological replicates
					Experiment :	1				2				3				4				5				6				7				8				9				10				11
MS2-tethered effector	Luciferase reporter	Mean Log(2) Fold change relative to EGFP:	Standard Deviation	Number of Replicates	Replicate:	1	2	3	4	1	2	3	4	1	2	3	4	1	2	3	4	1	2	3	4	1	2	3	4	1	2	3	4	1	2	3	4	1	2	3	4	1	2	3	4	1	2	3	4
EGFP	NanoLuc 2x MS2BS	-0.001719	0.0686	64	Log(2) Fold change relative to EGFP:	0.109311	-0.106205	0.00100195	-0.0122226	0.0835916	0.0196362	0.00138304	-0.111408	-0.0264186	-0.0146209	-0.00121195	0.0413387	-0.0711527	-0.0295274	0.0157422	0.0805352	0.0272341	-0.018806	0.0318251	-0.0415811	0.0747391	-0.0187534	0.00654504	-0.0661295	-0.0255906	-0.0386432	-0.0185135	0.0796507	-0.0379012	-0.0165547	0.0475939	0.00546975	-0.0047574	-0.0419614	0.157064	-0.125096	0.093313	0.111258	-0.264503	0.0293154	-0.00583933	-0.0796298	-0.0181591	0.0979437
WT RD3	NanoLuc 2x MS2BS	-0.6577	0.1165	64	Log(2) Fold change relative to EGFP:	-0.547577	-0.917723	-0.633849	-0.63699	-0.610252	-0.655196	-0.574429	-0.570533	-0.616504	-0.651646	-0.623687	-0.59015	-0.619712	-0.595459	-0.577963	-0.568053	-0.701853	-0.760528	-0.766672	-0.773599	-0.773804	-0.7952	-0.771462	-0.843058	-0.774585	-0.910384	-0.783055	-0.684935	-0.652781	-0.657281	-0.67453	-0.623975	-0.6342	-0.696973	-0.635215	-0.686894	-0.532424	-0.627927	-0.878878	-0.581365	-0.562064	-0.605711	-0.51805	-0.380535
∆P/Q	NanoLuc 2x MS2BS	-0.5258	0.09577	12	Log(2) Fold change relative to EGFP:	-0.556018	-0.533888	-0.561089	-0.540194					-0.46792	-0.790386	-0.406678	-0.47726																					-0.440522	-0.484029	-0.539578	-0.513884
∆CR1	NanoLuc 2x MS2BS	-0.4481	0.1325	36	Log(2) Fold change relative to EGFP:	-0.280134	-0.512998	-0.251982	-0.310893	-0.279682	-0.374168	-0.402099	-0.38067																	-0.48594	-0.707502	-0.573686	-0.450634	-0.399977	-0.549253	-0.429945	-0.495247									-0.320037	-0.301034	-0.322756	-0.175444
∆CR2	NanoLuc 2x MS2BS	-0.6642	0.1514	24	Log(2) Fold change relative to EGFP:	-0.760218	-0.696162	-0.651516	-0.665314	-0.586771	-0.607139	-0.611281	-0.544292	-0.476498	-0.539445	-0.595442	-0.549116	-0.543482	-0.456621	-0.440729	-0.454532	-0.826351	-0.879556	-0.811937	-0.820625	-0.807639	-0.916948	-0.811804	-0.87023
∆CR3	NanoLuc 2x MS2BS	-0.3675	0.09808	16	Log(2) Fold change relative to EGFP:	-0.411985	-0.37377	-0.25801	-0.305062																													-0.419792	-0.429411	-0.439231	-0.445136					-0.332726	-0.334182	-0.24012	-0.141873
∆CR4	NanoLuc 2x MS2BS	-0.1172	0.1097	36	Log(2) Fold change relative to EGFP:	-0.153005	-0.125283	-0.0357942	-0.0376229																																	0.061451	-0.0310881	-0.280341	-0.00382155	-0.104743	-0.0119007	-0.0645383	0.118064
Ordinary one-way ANOVA
Tukey's multiple comparisons test	Adjusted P Value	Significance Call
EGFP vs. WT RD3	<0.0001	****
EGFP vs. ∆P/Q	<0.0001	****
EGFP vs. ∆CR1	<0.0001	****
EGFP vs. ∆CR2	<0.0001	****
EGFP vs. ∆CR3	<0.0001	****
EGFP vs. ∆CR4	<0.0001	****
WT RD3 vs. ∆P/Q	0.0033	**
WT RD3 vs. ∆CR1	<0.0001	****
WT RD3 vs. ∆CR2	>0.9999	ns
WT RD3 vs. ∆CR3	<0.0001	****
WT RD3 vs. ∆CR4	<0.0001	****
∆P/Q vs. ∆CR1	0.3425	ns
∆P/Q vs. ∆CR2	0.008	**
∆P/Q vs. ∆CR3	0.0038	**
∆P/Q vs. ∆CR4	<0.0001	****
∆CR1 vs. ∆CR2	<0.0001	****
∆CR1 vs. ∆CR3	0.1869	ns
∆CR1 vs. ∆CR4	<0.0001	****
∆CR2 vs. ∆CR3	<0.0001	****
∆CR2 vs. ∆CR4	<0.0001	****
∆CR3 vs. ∆CR4	<0.0001	****
[truncated: 24 more columns]

## Sheet: Figure 3
Supplemental Table S1
Figure 3A:
						Data for all experiments and biological replicates
						Experiment:	1				2				3				4				5				6				7				8												9
MS2-tethered effector	Luciferase reporter	Mean Log(2) Fold change relative to EGFP	Standard Deviation	Number of Replicates		Replicate:	1	2	3	4	1	2	3	4	1	2	3	4	1	2	3	4	1	2	3	4	1	2	3	4	1	2	3	4	1	2	3	4	5	6	7	8	9	10	11	12	1	2	3
EGFP	NanoLuc 2x MS2BS	-0.001864	0.07373	52		Log(2) Fold change relative to EGFP:	0.109311	-0.106205	0.00100195	-0.0122226	-0.00583933	-0.0796298	-0.0181591	0.0979437	-0.0255906	-0.0386432	-0.0185135	0.0796507	-0.0047574	-0.0419614	0.157064	-0.125096	-0.0379012	-0.0165547	0.0475939	0.00546975	-0.068641	0.0315455	-0.0622912	0.0930407	0.0835916	0.0196362	0.00138304	-0.111408	0.0688512	-0.00372431	0.0187263	-0.0882971	0.0172946	-0.110027	0.0244745	0.0624813	0.0906584	-0.00650753	-0.0245964	-0.0640893	0.0700181	-0.00387402	-0.0607544
WT RD3	NanoLuc 2x MS2BS	-0.6733	0.1172	52		Log(2) Fold change relative to EGFP:	-0.547577	-0.917723	-0.633849	-0.63699	-0.562064	-0.605711	-0.51805	-0.380535	-0.774585	-0.910384	-0.783055	-0.684935	-0.6342	-0.696973	-0.635215	-0.686894	-0.652781	-0.657281	-0.67453	-0.623975	-0.621986	-0.549761	-0.624833	-0.391171	-0.610252	-0.655196	-0.574429	-0.570533	-0.55045	-0.66738	-0.569569	-0.769839	-0.566324	-0.828629	-0.862327	-0.577606	-0.665656	-0.761881	-0.85066	-0.807897	-0.678944	-0.749664	-0.765477
∆CR1	NanoLuc 2x MS2BS	-0.4482	0.1324	36		Log(2) Fold change relative to EGFP:	-0.280134	-0.512998	-0.251982	-0.310893	-0.320037	-0.301034	-0.322756	-0.175444	-0.48594	-0.707502	-0.573686	-0.450634					-0.399977	-0.549253	-0.429945	-0.495247	-0.451398	-0.451618	-0.429018	-0.276401	-0.279682	-0.374168	-0.402099	-0.38067	-0.512531	-0.587528	-0.607849	-0.620515	-0.343025	-0.482806	-0.591719	-0.396215	-0.458394	-0.619241	-0.657774	-0.643321
∆CR3	NanoLuc 2x MS2BS	-0.3675	0.09762	16		Log(2) Fold change relative to EGFP:	-0.411985	-0.37377	-0.25801	-0.305062	-0.332726	-0.334182	-0.24012	-0.141873					-0.419792	-0.429411	-0.439231	-0.445136					-0.481323	-0.475311	-0.472445	-0.32
∆CR1+3	NanoLuc 2x MS2BS	-0.4173	0.09289	12		Log(2) Fold change relative to EGFP:																																									-0.331501	-0.454558	-0.550988
Ordinary one-way ANOVA
Tukey's multiple comparisons test	Adjusted P Value	Significance Call
EGFP vs. WT RD3	<0.0001	****
EGFP vs. CR1	<0.0001	****
EGFP vs. CR3	<0.0001	****
EGFP vs. CR1+3	<0.0001	****
WT RD3 vs. CR1	<0.0001	****
WT RD3 vs. CR3	<0.0001	****
WT RD3 vs. CR1+3	<0.0001	****
CR1 vs. CR3	0.0884	ns
CR1 vs. CR1+3	0.906	ns
CR3 vs. CR1+3	0.734	ns
Figure 3B:						Data for all experiments and biological replicates
						Experiment:	1				2				3
MS2-tethered effector	Luciferase reporter	Mean Log(2) Fold change relative to EGFP	Standard Deviation	Number of Replicates		Replicate:	1	2	3	4	1	2	3	4	1	2	3	4
EGFP	NanoLuc 2x MS2BS	-0.00123	0.06235	12		Log(2) Fold change relative to EGFP:	0.0688512	-0.00372431	0.0187263	-0.0882971	0.0172946	-0.110027	0.0244745	0.0624813	0.0906584	-0.00650753	-0.0245964	-0.0640893
WT RD3	NanoLuc 2x MS2BS	-0.7065	0.1206	12		Log(2) Fold change relative to EGFP:	-0.55045	-0.66738	-0.569569	-0.769839	-0.566324	-0.828629	-0.862327	-0.577606	-0.665656	-0.761881	-0.85066	-0.807897
∆CR1	NanoLuc 2x MS2BS	-0.5434	0.1031	12		Log(2) Fold change relative to EGFP:	-0.512531	-0.587528	-0.607849	-0.620515	-0.343025	-0.482806	-0.591719	-0.396215	-0.458394	-0.619241	-0.657774	-0.643321
∆CR4	NanoLuc 2x MS2BS	-0.2084	0.1059	12		Log(2) Fold change relative to EGFP:	-0.136063	-0.226812	-0.229524	-0.272709	-0.031761	-0.152978	-0.210382	-0.0825551	-0.128892	-0.308499	-0.379338	-0.341183
∆CR1+4	NanoLuc 2x MS2BS	-0.03792	0.093	12		Log(2) Fold change relative to EGFP:	0.0446185	-0.0171491	-0.0169393	-0.0253344	0.0953227	-0.0124241	0.0525468	0.0366216	-0.122375	-0.139665	-0.174917	-0.175379
Ordinary one-way ANOVA
Tukey's multiple comparisons test	Adjusted P Value	Significance Call
EGFP vs. WT RD3	<0.0001	****
EGFP vs. CR1	<0.0001	****
EGFP vs. CR4	<0.0001	****
EGFP vs. CR1+4	0.8924	ns
WT RD3 vs. CR1	0.0015	**
WT RD3 vs. CR4	<0.0001	****
WT RD3 vs. CR1+4	<0.0001	****
CR1 vs. CR4	<0.0001	****
CR1 vs. CR1+4	<0.0001	****
CR4 vs. CR1+4	0.0008	***
[truncated: 9 more columns]

## Sheet: Figure 4
Supplemental Table S1
Figure 4A:					Data for all experiments and biological replicates
					Experiment:	1				2				3				4				5				6				7				8				9				10				11
MS2-tethered effector	Luciferase reporter	Mean Log(2) Fold change relative to EGFP	Standard Deviation	Number of Replicates	Replicate:	1	2	3	4	1	2	3	4	1	2	3	4	1	2	3	4	1	2	3	4	1	2	3	4	1	2	3	4	1	2	3	4	1	2	3	4	1	2	3	4	1	2	3	4
EGFP	NanoLuc 2x MS2BS	-0.002321	0.08623	56	Log(2) Fold change relative to EGFP:	-0.0617751	-0.0183772	-0.000718847	0.0773399	0.163111	-0.0175641	-0.0321339	-0.129057	-0.107511	-0.0922312	0.0604447	0.125591	-0.235992	0.2768	-0.155362	0.0586455	-0.00314944	-0.0511674	-0.0189029	0.0704479	-0.0473733	0.0858467	-0.0110468	-0.0311782	0.099724	-0.00159044	0.0172166	-0.124176	-0.0384892	-0.00355484	-0.00219602	0.0430756	-0.126658	-0.0521151	-0.00832505	0.170286	0.0534765	-0.0373036	-0.0177754	1.17968e-05	0.0688512	-0.00372431	0.0187263	-0.0882971
WT RD3	NanoLuc 2x MS2BS	-0.5884	0.1887	56	Log(2) Fold change relative to EGFP:	-0.671637	-0.434245	-0.563549	-0.538442	-0.824061	-0.827882	-0.853982	-0.767421	-0.470733	-0.375379	-0.348147	-0.125932	-0.574975	-0.547315	-0.520284	-0.460738	-0.868755	-0.805235	-0.981671	-1.06226	-0.364757	-0.326984	-0.220091	-0.411077	-0.488875	-0.558128	-0.45042	-0.422029	-0.514886	-0.459798	-0.452482	-0.416173	-0.709722	-0.596081	-0.529724	-0.485516	-0.456558	-0.470057	-0.493251	-0.457738	-0.55045	-0.66738	-0.569569	-0.769839
Δ CR1	NanoLuc 2x MS2BS	-0.4595	0.1509	20	Log(2) Fold change relative to EGFP:	-0.268729	-0.230467	-0.335369	-0.142677	-0.315652	-0.516368	-0.413588	-0.440315																																	-0.512531	-0.587528	-0.607849	-0.620515
CR1 SLTG>AAAA	NanoLuc 2x MS2BS	-0.4806	0.1333	16	Log(2) Fold change relative to EGFP:	-0.574549	-0.424312	-0.45653	-0.457581					-0.256388	-0.389363	-0.313224	-0.228124	-0.622303	-0.644945	-0.503092	-0.65153
CR1 RRD>AAA	NanoLuc 2x MS2BS	-0.4252	0.1343	27	Log(2) Fold change relative to EGFP:	-0.472713	-0.384328	-0.398065	-0.346892					-0.274569	-0.45771	-0.381237	-0.189664	-0.403346	-0.380909	-0.486198						-0.490325	-0.60734	-0.344264	-0.38545	-0.204788	-0.343407	-0.516545	-0.137436					-0.516397	-0.449042	-0.4616	-0.396974
CR1 SFD>AAA	NanoLuc 2x MS2BS	-0.4736	0.1489	11	Log(2) Fold change relative to EGFP:	-0.433276	-0.391545	-0.427783	-0.345369									-0.356753	-0.328668	-0.319865
CR1 RST>AAA	NanoLuc 2x MS2BS	-0.4636	0.1705	11	Log(2) Fold change relative to EGFP:	-0.361321	-0.291898	-0.3513	-0.330268	-0.735447	-0.646759	-0.369427	-0.236871
CR1 SAF>AAA	NanoLuc 2x MS2BS	-0.4008	0.1181	12	Log(2) Fold change relative to EGFP:																	-0.659785	-0.534015	-0.408013	-0.448089									-0.475078	-0.417827	-0.38335	-0.344599					-0.265455	-0.269662	-0.272068	-0.331919
CR1 SPS>AAA	NanoLuc 2x MS2BS	-0.3933	0.1516	12	Log(2) Fold change relative to EGFP:					-0.165229	-0.465756	-0.585946	-0.587332													-0.402511	-0.539757	-0.163087	-0.203003	-0.392056	-0.395063	-0.458387	-0.345623
Ordinary one-way ANOVA
Tukey's multiple comparisons test	Adjusted P Value	Significance Call
EGFP vs. WT RD3	<0.0001	****
EGFP vs. Δ CR1	<0.0001	****
EGFP vs. CR1 SLTG>AAAA	<0.0001	****
EGFP vs. CR1 RRD>AAA	<0.0001	****
EGFP vs. CR1 SFD>AAA	<0.0001	****
EGFP vs. CR1 RST>AAA	<0.0001	****
EGFP vs. CR1 SAF>AAA	<0.0001	****
EGFP vs. CR1 SPS>AAA	<0.0001	****
WT RD3 vs. Δ CR1	0.0215	*
WT RD3 vs. CR1 SLTG>AAAA	0.1834	ns
WT RD3 vs. CR1 RRD>AAA	0.0001	***
WT RD3 vs. CR1 SFD>AAA	0.2891	ns
WT RD3 vs. CR1 RST>AAA	0.1888	ns
WT RD3 vs. CR1 SAF>AAA	0.0021	**
WT RD3 vs. CR1 SPS>AAA	0.0011	**
Δ CR1 vs. CR1 SLTG>AAAA	>0.9999	ns
Δ CR1 vs. CR1 RRD>AAA	0.9967	ns
Δ CR1 vs. CR1 SFD>AAA	>0.9999	ns
Δ CR1 vs. CR1 RST>AAA	>0.9999	ns
Δ CR1 vs. CR1 SAF>AAA	0.9725	ns
Δ CR1 vs. CR1 SPS>AAA	0.9441	ns
CR1 SLTG>AAAA vs. CR1 RRD>AAA	0.9531	ns
CR1 SLTG>AAAA vs. CR1 SFD>AAA	>0.9999	ns
CR1 SLTG>AAAA vs. CR1 RST>AAA	>0.9999	ns
CR1 SLTG>AAAA vs. CR1 SAF>AAA	0.8803	ns
CR1 SLTG>AAAA vs. CR1 SPS>AAA	0.8163	ns
CR1 RRD>AAA vs. CR1 SFD>AAA	0.9907	ns
CR1 RRD>AAA vs. CR1 RST>AAA	0.9981	ns
CR1 RRD>AAA vs. CR1 SAF>AAA	>0.9999	ns
CR1 RRD>AAA vs. CR1 SPS>AAA	0.9994	ns
CR1 SFD>AAA vs. CR1 RST>AAA	>0.9999	ns
CR1 SFD>AAA vs. CR1 SAF>AAA	0.9551	ns
CR1 SFD>AAA vs. CR1 SPS>AAA	0.9222	ns
CR1 RST>AAA vs. CR1 SAF>AAA	0.9817	ns
CR1 RST>AAA vs. CR1 SPS>AAA	0.9634	ns
CR1 SAF>AAA vs. CR1 SPS>AAA	>0.9999	ns
Figure 4B:					Data for all experiments and biological replicates
					Experiment:	1				2				3				4				5				6				7				8
MS2-tethered effector	Luciferase reporter	Mean Log(2) Fold change relative to EGFP	Standard Deviation	Number of Replicates	Replicate:	1	2	3	4	1	2	3	4	1	2	3	4	1	2	3	4	1	2	3	4	1	2	3	4	1	2	3	4	1	2	3	4
EGFP	NanoLuc 2x MS2BS	-0.002813	0.09508	32	Log(2) Fold change relative to EGFP:	0.093313	0.111258	-0.264503	0.0293154	-0.0615128	-0.0829134	-0.017324	0.149947	0.117959	-0.0798772	-0.131791	0.0785627	-0.0589503	0.00173956	-0.0734774	0.122324	0.0502396	-0.0396594	-0.00849481	-0.00353984	0.0534765	-0.0373036	-0.0177754	1.17968e-05	-0.142681	-0.0595143	-0.0412701	0.217577	-0.0716797	0.00842759	-0.013824	0.0733379
WT RD3	NanoLuc 2x MS2BS	-0.5719	0.1127	32	Log(2) Fold change relative to EGFP:	-0.532424	-0.627927	-0.878878	-0.581365	-0.636088	-0.663372	-0.68267	-0.442856	-0.473417	-0.591323	-0.672887	-0.698939	-0.636771	-0.688024	-0.503871	-0.28867	-0.496717	-0.523863	-0.555131	-0.491984	-0.456558	-0.470057	-0.493251	-0.457738	-0.752213	-0.59896	-0.634355	-0.622554	-0.627875	-0.494083	-0.547572	-0.488859
ΔCR4	NanoLuc 2x MS2BS	-0.0755	0.1222	20	Log(2) Fold change relative to EGFP:	0.061451	-0.0310881	-0.280341	-0.00382155	-0.0186837	-0.0734803	-0.0350013	-0.0320587	-0.196244	-0.157613	-0.119747	-0.229238	-0.227517	-0.101405	0.0689084	0.254128	-0.10154	-0.0440054	-0.163344	-0.0811714
CR4 NN>AA	NanoLuc 2x MS2BS	-0.8092	0.1825	12	Log(2) Fold change relative to EGFP:					-0.973883	-0.940335	-0.823404	-0.941449	-0.822255	-0.915909	-0.99035	-0.882371	-0.827926	-0.66219	-0.509981	-0.433551
CR4 MF>AA	NanoLuc 2x MS2BS	-0.2025	0.2025	16	Log(2) Fold change relative to EGFP:	-0.0385954	-0.167608	-0.375143	-0.107326	-0.16673	-0.180667	-0.0910659	-0.15707	-0.365882	-0.563616	-0.479271	-0.463438	-0.259094	-0.0417734	0.0869324	0.138007
CR4 GS>AA	NanoLuc 2x MS2BS	-0.483	0.1627	20	Log(2) Fold change relative to EGFP:	-0.410936	-0.544023	-0.814254	-0.498211	-0.546128	-0.592483	-0.622265	-0.604731	-0.0971081	-0.315458	-0.44757	-0.225661	-0.547819	-0.660063	-0.541103	-0.420193													-0.540763	-0.489611	-0.487952	-0.251156
CR4 NS>AA	NanoLuc 2x MS2BS	-0.56	0.1417	16	Log(2) Fold change relative to EGFP:	-0.342757	-0.436756	-0.799203	-0.473333	-0.628576	-0.622409	-0.680505	-0.624123					-0.649945	-0.777409	-0.625929	-0.387662													-0.549288	-0.570309	-0.417852	-0.370619
CR4 SIF>AAA	NanoLuc 2x MS2BS	-0.2081	0.09432	16	Log(2) Fold change relative to EGFP:	0.00749554	-0.117227	-0.378419	-0.186264	-0.209752	-0.307461	-0.337955	-0.191544									-0.178154	-0.220569	-0.273127	-0.21119									-0.134403	-0.179551	-0.273309	-0.139525
CR4 SSS>AAA	NanoLuc 2x MS2BS	-0.4542	0.2269	12	Log(2) Fold change relative to EGFP:																					-0.271017	-0.186909	-0.26438	-0.243373	-0.892457	-0.721422	-0.683664	-0.633219	-0.464602	-0.41763	-0.422635	-0.271762
Ordinary one-way ANOVA
Tukey's multiple comparisons test	Adjusted P Value	Significance Call
EGFP vs. WT RD3	<0.0001	****
EGFP vs. ΔCR4	0.6979	ns
EGFP vs. CR4 NN>AA	<0.0001	****
EGFP vs. CR4 MF>AA	0.0004	***
EGFP vs. CR4 GS>AA	<0.0001	****
EGFP vs. CR4 NS>AA	<0.0001	****
EGFP vs. CR4 SIF>AAA	0.0002	***
EGFP vs. CR4 SSS>AAA	<0.0001	****
WT RD3 vs. ΔCR4	<0.0001	****
WT RD3 vs. CR4 NN>AA	<0.0001	****
WT RD3 vs. CR4 MF>AA	<0.0001	****
WT RD3 vs. CR4 GS>AA	0.4292	ns
WT RD3 vs. CR4 NS>AA	>0.9999	ns
WT RD3 vs. CR4 SIF>AAA	<0.0001	****
WT RD3 vs. CR4 SSS>AAA	0.2792	ns
ΔCR4 vs. CR4 NN>AA	<0.0001	****
ΔCR4 vs. CR4 MF>AA	0.1795	ns
ΔCR4 vs. CR4 GS>AA	<0.0001	****
ΔCR4 vs. CR4 NS>AA	<0.0001	****
ΔCR4 vs. CR4 SIF>AAA	0.1376	ns
ΔCR4 vs. CR4 SSS>AAA	<0.0001	****
CR4 NN>AA vs. CR4 MF>AA	<0.0001	****
CR4 NN>AA vs. CR4 GS>AA	<0.0001	****
CR4 NN>AA vs. CR4 NS>AA	0.0004	***
CR4 NN>AA vs. CR4 SIF>AAA	<0.0001	****
CR4 NN>AA vs. CR4 SSS>AAA	<0.0001	****
CR4 MF>AA vs. CR4 GS>AA	<0.0001	****
CR4 MF>AA vs. CR4 NS>AA	<0.0001	****
CR4 MF>AA vs. CR4 SIF>AAA	>0.9999	ns
CR4 MF>AA vs. CR4 SSS>AAA	0.0003	***
CR4 GS>AA vs. CR4 NS>AA	0.8043	ns
CR4 GS>AA vs. CR4 SIF>AAA	<0.0001	****
CR4 GS>AA vs. CR4 SSS>AAA	0.9998	ns
CR4 NS>AA vs. CR4 SIF>AAA	<0.0001	****
CR4 NS>AA vs. CR4 SSS>AAA	0.594	ns
CR4 SIF>AAA vs. CR4 SSS>AAA	0.0004	***
Figure 4C:					Data for all experiments and biological replicates
					Experiment:	1				2				3				4				5				6				7				8				9				10				11
MS2-tethered effector	Luciferase reporter	Mean Log(2) Fold change relative to EGFP	Standard Deviation	Number of Replicates	Replicate:	1	2	3	4	1	2	3	4	1	2	3	4	1	2	3	4	1	2	3	4	1	2	3	4	1	2	3	4	1	2	3	4	1	2	3	4	1	2	3	4	1	2	3	4
EGFP	NanoLuc 2x MS2BS	-0.003134	0.09838	67	Log(2) Fold change relative to EGFP:	0.093313	0.111258	-0.264503	0.0293154	-0.0615128	-0.0829134	-0.017324	0.149947	0.117959	-0.0798772	-0.131791	0.0785627	-0.0589503	0.00173956	-0.0734774	0.122324	0.0502396	-0.0396594	-0.00849481	-0.00353984	0.163111	-0.0175641	-0.0321339	-0.129057	-0.107511	-0.0922312	0.0604447	0.125591	-0.0716797	0.00842759	-0.013824	0.0733379	-0.235992	0.2768	-0.155362	0.0586455	-0.0473733	0.0858467	-0.0110468	-0.0311782		0.12291	-0.197022	0.0548088
WT RD3	NanoLuc 2x MS2BS	-0.5775	0.1892	68	Log(2) Fold change relative to EGFP:	-0.532424	-0.627927	-0.878878	-0.581365	-0.636088	-0.663372	-0.68267	-0.442856	-0.473417	-0.591323	-0.672887	-0.698939	-0.636771	-0.688024	-0.503871	-0.28867	-0.496717	-0.523863	-0.555131	-0.491984	-0.824061	-0.827882	-0.853982	-0.767421	-0.470733	-0.375379	-0.348147	-0.125932	-0.627875	-0.494083	-0.547572	-0.488859	-0.574975	-0.547315	-0.520284	-0.460738	-0.364757	-0.326984	-0.220091	-0.411077	-0.481427	-0.149835	-1.17562	-1.04416
ΔCR4	NanoLuc 2x MS2BS	-0.1253	0.132	32	Log(2) Fold change relative to EGFP:	0.061451	-0.0310881	-0.280341	-0.00382155	-0.0186837	-0.0734803	-0.0350013	-0.0320587	-0.196244	-0.157613	-0.119747	-0.229238	-0.227517	-0.101405	0.0689084	0.254128	-0.10154	-0.0440054	-0.163344	-0.0811714
CR4 MF>AA	NanoLuc 2x MS2BS	-0.2025	0.2025	16	Log(2) Fold change relative to EGFP:	-0.0385954	-0.167608	-0.375143	-0.107326	-0.16673	-0.180667	-0.0910659	-0.15707	-0.365882	-0.563616	-0.479271	-0.463438	-0.259094	-0.0417734	0.0869324	0.138007
CR4 SIF>AAA	NanoLuc 2x MS2BS	-0.2081	0.09432	16	Log(2) Fold change relative to EGFP:	0.00749554	-0.117227	-0.378419	-0.186264	-0.209752	-0.307461	-0.337955	-0.191544									-0.178154	-0.220569	-0.273127	-0.21119									-0.134403	-0.179551	-0.273309	-0.139525
CR4 F1033A	NanoLuc 2x MS2BS	-0.2178	0.1717	40	Log(2) Fold change relative to EGFP:									-0.0125979	-0.313701	-0.401183	-0.0633316					-0.220689	-0.247601	-0.280296	-0.258911	-0.568682	-0.270844	-0.129056	-0.128201	-0.253696	-0.267649	-0.168587	0.0680132	-0.292001	-0.115227	-0.178038	-0.138628	-0.523577	-0.405424	-0.350894	0.208955	-0.249699	-0.319661	-0.166385	-0.0899585	-0.662733	-0.420009	-0.404085	-0.292211
CR4 F1040A	NanoLuc 2x MS2BS	-0.3167	0.1091	12	Log(2) Fold change relative to EGFP:									-0.297048	-0.443547	-0.589457	-0.372616					-0.230767	-0.234346	-0.316245	-0.310163									-0.319753	-0.215345	-0.232793	-0.243705
F1033A+F1040A	NanoLuc 2x MS2BS	-0.01536	0.1595	28	Log(2) Fold change relative to EGFP:																	-0.0584769	-0.0735798	-0.0677597	-0.0848193	-0.0169726	0.1923	0.219287	0.385823					-0.0344475	-0.0674394	-0.0501145	0.145972
Ordinary one-way ANOVA
Tukey's multiple comparisons test	Adjusted P Value	Significance Call
EGFP vs. WT RD3	<0.0001	****
EGFP vs. Δ CR4	0.0056	**
EGFP vs. CR4 MF>AA	0.0001	***
EGFP vs. CR4 SIF>AAA	<0.0001	****
EGFP vs. CR4 F1033A	<0.0001	****
EGFP vs. CR4 F1040A	<0.0001	****
EGFP vs. F1033A+F1040A	>0.9999	ns
WT RD3 vs. Δ CR4	<0.0001	****
WT RD3 vs. CR4 MF>AA	<0.0001	****
WT RD3 vs. CR4 SIF>AAA	<0.0001	****
WT RD3 vs. CR4 F1033A	<0.0001	****
WT RD3 vs. CR4 F1040A	<0.0001	****
WT RD3 vs. F1033A+F1040A	<0.0001	****
Δ CR4 vs. CR4 MF>AA	0.7166	ns
Δ CR4 vs. CR4 SIF>AAA	0.6377	ns
Δ CR4 vs. CR4 F1033A	0.1764	ns
Δ CR4 vs. CR4 F1040A	0.0061	**
Δ CR4 vs. F1033A+F1040A	0.1022	ns
CR4 MF>AA vs. CR4 SIF>AAA	>0.9999	ns
CR4 MF>AA vs. CR4 F1033A	>0.9999	ns
CR4 MF>AA vs. CR4 F1040A	0.5097	ns
CR4 MF>AA vs. F1033A+F1040A	0.0028	**
CR4 SIF>AAA vs. CR4 F1033A	>0.9999	ns
CR4 SIF>AAA vs. CR4 F1040A	0.5761	ns
CR4 SIF>AAA vs. F1033A+F1040A	0.0018	**
CR4 F1033A vs. CR4 F1040A	0.5027	ns
CR4 F1033A vs. F1033A+F1040A	<0.0001	****
CR4 F1040A vs. F1033A+F1040A	<0.0001	****
[truncated: 24 more columns]

## Sheet: Figure 5
Supplemental Table S1
Figure 5A:					Data for all experiments and biological replicates
					Experiment:	1				2				3
MS2-tethered effector	Luciferase reporter	Mean Log(2) Fold change relative to EGFP	Standard Deviation	Number of Replicates	Replicate:	1	2	3	4	1	2	3	4	1	2	3	4
eGFP	NanoLuc 2x MS2BS	-0.000379	0.03459	12	Log(2) Fold change relative to EGFP:	-0.0294406	0.00569318	-0.00104801	0.02428	0.0385188	0.00170368	0.0121592	-0.0539491	0.0446916	0.0376846	-0.0498134	-0.0350307
RD3	NanoLuc 2x MS2BS	-1.03	0.107	12	Log(2) Fold change relative to EGFP:	-0.946751	-0.933168	-0.945343	-0.942922	-0.831164	-1.11592	-1.10319	-1.12229	-1.0252	-1.16109	-1.14366	-1.09383
1x CR1+4	NanoLuc 2x MS2BS	-0.2577	0.1326	12	Log(2) Fold change relative to EGFP:	-0.114425	-0.186148	-0.261976	-0.158124	-0.0580934	-0.325413	-0.168337	-0.360365	-0.18823	-0.368982	-0.413105	-0.488994
2x CR1+4	NanoLuc 2x MS2BS	-0.549	0.1388	12	Log(2) Fold change relative to EGFP:	-0.334406	-0.488434	-0.504314	-0.497523	-0.295379	-0.582727	-0.581641	-0.690705	-0.513313	-0.67627	-0.695511	-0.727965
3x CR1+4	NanoLuc 2x MS2BS	-0.6046	0.1705	12	Log(2) Fold change relative to EGFP:	-0.42004	-0.498611	-0.540406	-0.544928	-0.279956	-0.5293	-0.688168	-0.642033	-0.64627	-0.774959	-0.868789	-0.821257
4x CR1+4	NanoLuc 2x MS2BS	-1.234	0.1367	12	Log(2) Fold change relative to EGFP:	-1.11849	-1.12253	-1.18228	-1.1806	-1.03917	-1.23598	-1.11502	-1.23908	-1.34111	-1.36845	-1.34751	-1.5164
5x CR1+4	NanoLuc 2x MS2BS	-1.438	0.1364	12	Log(2) Fold change relative to EGFP:	-1.32004	-1.36613	-1.30064	-1.30812	-1.25525	-1.38308	-1.48666	-1.55781	-1.45042	-1.58235	-1.55713	-1.68573
6x CR1+4	NanoLuc 2x MS2BS	-1.112	0.2367	12	Log(2) Fold change relative to EGFP:	-1.02974	-0.957567	-1.17082	-0.970469	-0.68524	-0.90986	-1.06833	-0.995738	-1.31957	-1.36318	-1.40033	-1.47866
Ordinary one-way ANOVA
Tukey's multiple comparisons test	Adjusted P Value	Significance Call
EGFP vs. WT RD3	<0.0001	****
EGFP vs. 1x CR1+4	0.0011	**
EGFP vs. 2x CR1+4	<0.0001	****
EGFP vs. 3x CR1+4	<0.0001	****
EGFP vs. 4x CR1+4	<0.0001	****
EGFP vs. 5x CR1+4	<0.0001	****
EGFP vs. 6x CR1+4	<0.0001	****
WT RD3 vs. 1x CR1+4	<0.0001	****
WT RD3 vs. 2x CR1+4	<0.0001	****
WT RD3 vs. 3x CR1+4	<0.0001	****
WT RD3 vs. 4x CR1+4	0.0217	*
WT RD3 vs. 5x CR1+4	<0.0001	****
WT RD3 vs. 6x CR1+4	0.8676	ns
1x CR1+4 vs. 2x CR1+4	0.0001	***
1x CR1+4 vs. 3x CR1+4	<0.0001	****
1x CR1+4 vs. 4x CR1+4	<0.0001	****
1x CR1+4 vs. 5x CR1+4	<0.0001	****
1x CR1+4 vs. 6x CR1+4	<0.0001	****
2x CR1+4 vs. 3x CR1+4	0.9825	ns
2x CR1+4 vs. 4x CR1+4	<0.0001	****
2x CR1+4 vs. 5x CR1+4	<0.0001	****
2x CR1+4 vs. 6x CR1+4	<0.0001	****
3x CR1+4 vs. 4x CR1+4	<0.0001	****
3x CR1+4 vs. 5x CR1+4	<0.0001	****
3x CR1+4 vs. 6x CR1+4	<0.0001	****
4x CR1+4 vs. 5x CR1+4	0.0213	*
4x CR1+4 vs. 6x CR1+4	0.4687	ns
5x CR1+4 vs. 6x CR1+4	<0.0001	****
Figure 5B:					Data for all experiments and biological replicates
					Experiment:	1				2				3
MS2-tethered effector	Luciferase reporter	Mean Log(2) Fold change relative to EGFP	Standard Deviation	Number of Replicates	Replicate:	1	2	3	4	1	2	3	4	1	2	3	4
100 ng EGFP	NanoLuc 2x MS2BS	0.0008333	0.04814	12	Log(2) Fold change relative to EGFP:	0.0307629	-0.00966855	0.0562708	-0.0810757	0.0180784	-0.00325816	-0.00309906	-0.0118908	0.0689271	-0.00897008	-0.0948433	0.0298247
100 ng RD3	NanoLuc 2x MS2BS	-0.895	0.2354	12	Log(2) Fold change relative to EGFP:	-1.11122	-1.11314	-1.19369	-1.23676	-0.611875	-0.750944	-0.669607	-0.656956	-0.642331	-0.811426	-1.07182	-0.88441
100 ng 5x CR1+4	NanoLuc 2x MS2BS	-1.208	0.2483	12	Log(2) Fold change relative to EGFP:	-1.53456	-1.49714	-1.5429	-1.53987	-1.01318	-0.992118	-1.05745	-1.03007	-0.916912	-1.07463	-1.24831	-1.04641
10 ng 5x CR1+4 FF mut	NanoLuc 2x MS2BS	-0.07917	0.1627	12	Log(2) Fold change relative to EGFP:	-0.460756	-0.178234	-0.181288	-0.220401	0.0630271	0.0361554	0.0537874	0.0397371	0.11971	-0.0356967	-0.0851939	-0.0926223
25 ng 5x CR1+4 FF mut	NanoLuc 2x MS2BS	-0.1525	0.1699	12	Log(2) Fold change relative to EGFP:	-0.372593	-0.342936	-0.347156	-0.438225	0.00793039	-0.044173	-0.0243063	-0.059131	0.0287871	-0.100081	-0.0790509	-0.0743411
50 ng 5x CR1+4 FF mut	NanoLuc 2x MS2BS	-0.1967	0.1649	12	Log(2) Fold change relative to EGFP:	-0.468645	-0.320535	-0.345923	-0.453936	-0.0588383	-0.134255	-0.0690285	-0.0537028	0.0365046	-0.186363	-0.177743	-0.133415
75 ng 5x CR1+4 FF mut	NanoLuc 2x MS2BS	-0.2467	0.1663	12	Log(2) Fold change relative to EGFP:	-0.494926	-0.412815	-0.423112	-0.489771	-0.037285	-0.184259	-0.147372	-0.184925	-0.00287018	-0.188371	-0.220195	-0.192427
100 ng 5x CR1+4 FF mut	NanoLuc 2x MS2BS	-0.2183	0.1198	12	Log(2) Fold change relative to EGFP:	-0.419624	-0.375608	-0.357743	-0.336706	-0.109869	-0.155529	-0.158346	-0.133768	-0.0760626	-0.183618	-0.153164	-0.145349
Ordinary one-way ANOVA
Tukey's multiple comparisons test	Adjusted P Value	Significance Call
100 ng EGFP vs. 100 ng RD3	<0.0001	****
100 ng EGFP vs. 100 ng 5x CR1+4	<0.0001	****
100 ng EGFP vs. 10 ng 5x CR1+4 FF mut	0.9502	ns
100 ng EGFP vs. 25 ng 5x CR1+4 FF mut	0.3914	ns
100 ng EGFP vs. 50 ng 5x CR1+4 FF mut	0.116	ns
100 ng EGFP vs. 75 ng 5x CR1+4 FF mut	0.0175	*
100 ng EGFP vs. 100 ng 5x CR1+4 FF mut	0.0543	ns
100 ng RD3 vs. 100 ng 5x CR1+4	0.0008	***
100 ng RD3 vs. 10 ng 5x CR1+4 FF mut	<0.0001	****
100 ng RD3 vs. 25 ng 5x CR1+4 FF mut	<0.0001	****
100 ng RD3 vs. 50 ng 5x CR1+4 FF mut	<0.0001	****
100 ng RD3 vs. 75 ng 5x CR1+4 FF mut	<0.0001	****
100 ng RD3 vs. 100 ng 5x CR1+4 FF mut	<0.0001	****
100 ng 5x CR1+4 vs. 10 ng 5x CR1+4 FF mut	<0.0001	****
100 ng 5x CR1+4 vs. 25 ng 5x CR1+4 FF mut	<0.0001	****
100 ng 5x CR1+4 vs. 50 ng 5x CR1+4 FF mut	<0.0001	****
100 ng 5x CR1+4 vs. 75 ng 5x CR1+4 FF mut	<0.0001	****
100 ng 5x CR1+4 vs. 100 ng 5x CR1+4 FF mut	<0.0001	****
10 ng 5x CR1+4 FF mut vs. 25 ng 5x CR1+4 FF mut	0.9688	ns
10 ng 5x CR1+4 FF mut vs. 50 ng 5x CR1+4 FF mut	0.7198	ns
10 ng 5x CR1+4 FF mut vs. 75 ng 5x CR1+4 FF mut	0.2794	ns
10 ng 5x CR1+4 FF mut vs. 100 ng 5x CR1+4 FF mut	0.5196	ns
25 ng 5x CR1+4 FF mut vs. 50 ng 5x CR1+4 FF mut	0.9985	ns
25 ng 5x CR1+4 FF mut vs. 75 ng 5x CR1+4 FF mut	0.8885	ns
25 ng 5x CR1+4 FF mut vs. 100 ng 5x CR1+4 FF mut	0.983	ns
50 ng 5x CR1+4 FF mut vs. 75 ng 5x CR1+4 FF mut	0.9968	ns
50 ng 5x CR1+4 FF mut vs. 100 ng 5x CR1+4 FF mut	>0.9999	ns
75 ng 5x CR1+4 FF mut vs. 100 ng 5x CR1+4 FF mut	>0.9999	ns

## Sheet: Figure 10
Supplemental Table S1
Figure 10B:					Data for all experiments and biological replicates
					Experiment:	1				2				3				4				5				6				7				8
Effector in Dl1 cells	Luciferase reporter	Log(2) Fold change relative to PRE mutant	Standard Deviation	Number of Replicates	Replicate:	1	2	3	4	1	2	3	4	1	2	3	4	1	2	3	4	1	2	3	4	1	2	3	4	1	2	3	4	1	2	3	4
Endogenous Pum	3xPRE mutant	-0.001255	0.06117	28	Log(2) Fold change relative to PRE mutant	0.06442	0.0798277	-0.0904078	-0.0616216	-0.0882777	0.0153204	0.0841209	-0.0164865	-0.0207099	0.0628579	-0.041814	-0.0024736	0.0928783	0.0198548	-0.0344333	-0.0843161	0.0758184	0.00884029	-0.0129546	-0.0757723	0.107771	-0.0409022	-0.0488105	-0.0237712	0.0884396	-0.0504159	-0.0373244	-0.00482378
Endogenous Pum	3xPRE	-0.6036	0.2175	28	Log(2) Fold change relative to PRE mutant	-0.952913	-0.87174	-0.607719	-0.634107	-0.983821	-0.836657	-0.835616	-0.718224	-0.681093	-0.440576	-0.534014	-0.59822	-0.164453	-0.204815	-0.244624	-0.372969	-0.476144	-0.497433	-0.562191	-0.455855	-0.385384	-0.585474	-0.558746	-0.599627	-0.898119	-0.796019	-0.72194	-0.682902
Endogenous Pum	Chico 2xPRE mutant	-0.0006569	0.04495	16	Log(2) Fold change relative to PRE mutant	-0.000565291	0.00566416	-0.00947714	0.00432947	-0.022989	-0.0076405	0.0311462	-0.00105817	0.0442258	0.0828559	-0.0599286	-0.0733231																	-0.074008	0.0426299	-0.0258791	0.0535192
Endogenous Pum	Chico 2xPRE	-0.8611	0.06515	16	Log(2) Fold change relative to PRE mutant	-0.968322	-0.941205	-0.909672	-0.855649	-0.848185	-0.813521	-0.710704	-0.789963	-0.86111	-0.834328	-0.921711	-0.928285																	-0.86721	-0.816539	-0.889324	-0.821943
Endogenous Pum	Nrv1 1xPRE mutant	-0.001308	0.06415	16	Log(2) Fold change relative to PRE mutant					-0.0125537	-0.0152663	-0.00775267	0.0349892	-0.0189551	0.00677046	0.0136258	-0.00164648	0.0787236	0.0190507	0.0818147	-0.197144													-0.0338758	-0.0197158	0.0730845	-0.0220725
Endogenous Pum	Nrv1 1xPRE	-0.3695	0.1355	16	Log(2) Fold change relative to PRE mutant					-0.432988	-0.464875	-0.416998	-0.341572	-0.313676	-0.0775154	-0.148293	-0.340518	-0.564883	-0.588941	-0.495395	-0.422233													-0.384812	-0.289782	-0.271857	-0.357113
Endogenous Pum	Raf 2xPRE mutant	-0.001207	0.06181	12	Log(2) Fold change relative to PRE mutant																	0.0555139	0.0730835	-0.0694631	-0.0651959	0.0525105	0.0139888	-0.0952227	0.024406	-0.00527725	0.0532315	0.0360766	-0.0881273
Endogenous Pum	Raf 2xPRE	-0.7951	0.1852	12	Log(2) Fold change relative to PRE mutant																	-0.488756	-0.632953	-0.623186	-0.553533	-0.993946	-0.994422	-1.04831	-0.937171	-0.788541	-0.794007	-0.865527	-0.820954
Two-tailed, unpaired t-test
Comparision	P value	Significance call
3xPRE vs 3xPRE mutant	<0.0001	****
Chico 2xPRE vs Chico 2xPRE mutant	<0.0001	****
Nrv1 1xPRE vs Nrv 1xPRE mutant	<0.0001	****
Raf 2xPRE vs Raf 2xPRE mutant	<0.0001	****
Figure 10C:					Data for all experiments and biological replicates
					Experiment:	1				2				3
Effector in Dl1 cells	Luciferase reporter	Log(2) Fold change relative to EGFP	Standard Deviation	Number of Replicates	Replicate:	1	2	3	4	1	2	3	4	1	2	3	4
EGFP	Chico	-0.0006413	0.04492	12	Log(2) Fold change relative to EGFP	-0.00110266	0.0190506	-0.0472943	0.0281759	0.0854949	-0.0214597	-0.0160702	-0.0517128	0.0478724	0.02249	-0.00031868	-0.0728308
Pum R7 mutant	Chico	-0.02208	0.0448	12	Log(2) Fold change relative to EGFP	0.0312878	0.0244188	-0.0288326	-0.0503304	0.00856989	-0.0421747	-0.0112163	-0.0291569	0.0567124	-0.0824744	-0.0777369	-0.0639893
Pum	Chico	-1.145	0.08117	12	Log(2) Fold change relative to EGFP	-0.997403	-1.10607	-1.15112	-1.08817	-1.07269	-1.16119	-1.09597	-1.20316	-1.12368	-1.21124	-1.2389	-1.28978
Pum ∆RD3	Chico	-1.154	0.1209	12	Log(2) Fold change relative to EGFP	-1.04261	-1.20854	-1.1489	-1.22864	-0.960946	-1.03282	-1.02079	-1.14433	-1.14377	-1.32681	-1.28372	-1.306
EGFP	Nrv1	-0.001416	0.06708	12	Log(2) Fold change relative to EGFP	-0.0878459	0.0137149	0.0464022	0.024086	0.0550111	-0.0140569	-0.127631	0.0779214	-0.0847788	-0.0212887	0.0347896	0.0666904
Pum R7 mutant	Nrv1	-0.299	0.1153	12	Log(2) Fold change relative to EGFP	-0.387716	-0.350965	-0.376058	-0.258275	-0.0674896	-0.11143	-0.22973	-0.269815	-0.330735	-0.412201	-0.380923	-0.413179
Pum	Nrv1	-1.136	0.1667	12	Log(2) Fold change relative to EGFP	-1.2172	-1.28881	-1.2233	-1.22933	-0.7806	-0.865823	-1.01792	-1.08475	-1.16288	-1.26758	-1.27415	-1.21692
Pum ∆RD3	Nrv1	-1.326	0.1901	12	Log(2) Fold change relative to EGFP	-1.45797	-1.39443	-1.46855	-1.48698	-0.906581	-1.1417	-1.16024	-1.15131	-1.40179	-1.46427	-1.36739	-1.51284
EGFP	Raf	-0.0007513	0.04861	12	Log(2) Fold change relative to EGFP	0.0507796	-0.0473208	-0.0546177	0.0476697	-0.00364812	0.0517007	-0.0144689	-0.0350197	-0.0392852	0.0409573	-0.0683028	0.0625465
Pum R7 mutant	Raf	-0.1147	0.04385	12	Log(2) Fold change relative to EGFP	-0.0303888	-0.122799	-0.0918596	-0.10747	-0.196277	-0.0884466	-0.11221	-0.144782	-0.126643	-0.0945805	-0.175566	-0.0848239
Pum	Raf	-0.909	0.1051	12	Log(2) Fold change relative to EGFP	-0.810047	-0.990803	-0.877367	-0.980337	-0.957448	-0.996369	-0.978728	-1.05966	-0.682344	-0.81929	-0.883312	-0.872831
Pum ∆RD3	Raf	-0.7133	0.0746	12	Log(2) Fold change relative to EGFP	-0.600445	-0.711708	-0.758899	-0.833163	-0.7701	-0.747131	-0.734333	-0.783568	-0.62136	-0.598565	-0.713236	-0.68755
Ordinary one-way ANOVA
Tukey's multiple comparisons test	Adjusted P Value	Significance Call
Chico EGFP vs. Chico Pum mutR7	0.911	ns
Chico EGFP vs. Chico Pum	<0.0001	****
Chico EGFP vs. Chico Pum ∆RD3	<0.0001	****
Chico Pum mutR7 vs. Chico Pum	<0.0001	****
Chico Pum mutR7 vs. Chico Pum ∆RD3	<0.0001	****
Chico Pum vs. Chico Pum ∆RD3	0.9923	ns
Nrv1 EGFP vs. Nrv1 Pum mutR7	<0.0001	****
Nrv1 EGFP vs. Nrv1 Pum	<0.0001	****
Nrv1 EGFP vs. Nrv1 Pum ∆RD3	<0.0001	****
Nrv1 Pum mutR7 vs. Nrv1 Pum	<0.0001	****
Nrv1 Pum mutR7 vs. Nrv1 Pum ∆RD3	<0.0001	****
Nrv1 Pum vs. Nrv1 Pum ∆RD3	0.0111	*
Raf EGFP vs. Raf mutR7	0.002	**
Raf EGFP vs. Raf Pum	<0.0001	****
Raf EGFP vs. Raf Pum ∆RD3	<0.0001	****
Raf mutR7 vs. Raf Pum	<0.0001	****
Raf mutR7 vs. Raf Pum ∆RD3	<0.0001	****
Raf Pum vs. Raf Pum ∆RD3	<0.0001	****
Figure 10D:					Data for all experiments and biological replicates
					Experiment:	1				2				3
Effector in Pum NULL cells	Luciferase reporter	Log(2) Fold change relative to RBD mutR7	Standard Deviation	Number of Replicates	Replicate:	1	2	3	4	1	2	3	4	1	2	3	4
RBD mutR7	3x min PRE	-0.001667	0.07043	12	Log(2) Fold change relative to RBD mutR7	0.00410351	-0.0131763	-0.0372605	0.0450787	-0.0999735	-0.0509302	-0.0105742	0.14918	0.100802	-0.0564294	-0.0410544	-0.00861701
RD3-RBD	3x min PRE	-0.2825	0.1064	12	Log(2) Fold change relative to RBD mutR7	-0.368771	-0.410657	-0.381148	-0.364705	-0.355489	-0.290432	-0.319684	-0.0574184	-0.189649	-0.275262	-0.166645	-0.20286
RD3-RBD FF mutant	3x min PRE	-0.0675	0.08508	12	Log(2) Fold change relative to RBD mutR7	-0.171237	-0.0917917	-0.153165	-0.0889406	-0.142538	0.0626351	-0.0901072	0.065661	0.061927	-0.0634194	-0.129664	-0.0826633
RBD mutR7	Chico	0	0.03908	12	Log(2) Fold change relative to RBD mutR7	0.0727841	0.0153785	-0.0308376	-0.0608679	-0.0461348	-0.00741389	0.0467341	0.00529077	-0.00970181	-0.0327908	0.0180324	0.0237481
RD3-RBD	Chico	-0.9033	0.2229	12	Log(2) Fold change relative to RBD mutR7	-0.991745	-1.12509	-1.16509	-1.11154	-1.03404	-0.978138	-0.981724	-0.986244	-0.590753	-0.667069	-0.569243	-0.629787
RD3-RBD FF mutant	Chico	-0.3192	0.2753	12	Log(2) Fold change relative to RBD mutR7	-0.671249	-0.635233	-0.626062	-0.770168	-0.117062	0.0117295	-0.0919316	-0.0781944	-0.248396	-0.189084	-0.20385	-0.201977
RBD mutR7	Nrv1	-0.0008333	0.07525	12	Log(2) Fold change relative to RBD mutR7	0.0051032	-0.0530327	0.14561	-0.11037	-0.0924787	0.115155	-0.0288723	-0.00171376	-0.00313289	0.0340201	-0.0157329	-0.0157329
RD3-RBD	Nrv1	-0.2967	0.08988	12	Log(2) Fold change relative to RBD mutR7	-0.25986	-0.321502	-0.450173	-0.114677	-0.370293	-0.372947	-0.293894	-0.337542	-0.233913	-0.204767	-0.278767	-0.340828
RD3-RBD FF mutant	Nrv1	-0.003333	0.1065	12	Log(2) Fold change relative to RBD mutR7	0.0546416	0.0327544	0.105034	-0.0623137	-0.120136	-0.154257	-0.0722944	-0.15663	0.0821144	0.162604	0.0821144	0.00935805
RBD mutR7	Raf	0	0.04431	12	Log(2) Fold change relative to RBD mutR7	0.038068	-0.0390998	-0.0233325	0.0229611	0.066202	-0.0119742	-0.000711366	-0.0561887	0.0367326	0.0286502	-0.080761	0.0123484
RD3-RBD	Raf	-0.4208	0.05696	12	Log(2) Fold change relative to RBD mutR7	-0.480805	-0.459432	-0.417611	-0.459432	-0.353241	-0.514886	-0.429672	-0.403526	-0.328142	-0.447083	-0.338559	-0.424715
RD3-RBD FF mutant	Raf	-0.1783	0.07284	12	Log(2) Fold change relative to RBD mutR7	-0.234012	-0.261492	-0.146015	-0.12063	-0.131969	-0.267684	-0.232216	-0.131057	-0.0547658	-0.152462	-0.277158	-0.143302
Ordinary one-way ANOVA
Tukey's multiple comparisons test	Adjusted P Value	Significance Call
3xPRE mutR7 vs. 3xPRE RD3-RBD	<0.0001	****
3xPRE mutR7 vs. 3xPRE RD3-RBD FF mutant	0.9785	ns
3xPRE RD3-RBD vs. 3xPRE RD3-RBD FF mutant	0.0025	**
Chico RBD mutR7 vs. Chico RD3-RBD	<0.0001	****
Chico RBD mutR7 vs. Chico RD3-RBD FF mutant	<0.0001	****
Chico RD3-RBD vs. Chico RD3-RBD FF mutant	<0.0001	****
Nrv1 RBD mutR7 vs. Nrv1 RD3-RBD	<0.0001	****
Nrv1 RBD mutR7 vs. Nrv1 RD3-RBD FF mutant	>0.9999	ns
Nrv1 RD3-RBD vs. Nrv1 RD3-RBD FF mutant	<0.0001	****
Raf RBD mutR7 vs. Raf RD3-RBD	<0.0001	****
Raf RBD mutR7 vs. Raf RD3-RBD FF mutant	0.0292	*
Raf RD3-RBD vs. Raf RD3-RBD FF mutant	0.0003	***
