# Supplementary material for: A conserved domain of Drosophila RNA-binding protein Pumilio interacts with multiple CCR4–NOT deadenylase complex subunits to repress target mRNAs
Source: J Biol Chem. 2022 Jul 16;298(9):102270. doi: 10.1016/j.jbc.2022.102270 (PMC9418443; doi:10.1016/j.jbc.2022.102270)
Supplement: Table S2 — Plasmids. [file mmc2.xlsx]

## Sheet: Sheet1
Table S2: Plasmids
Haugen et al.
Tethered Function Assays: Figures 2, 3, 4, 5			Two hybrid assays: Figures 6, 7, 8, S1		Coimmunoprecipitation: Figure 9		3'UTR Reporter Assays: Figure 10
Plasmid name	Source	Notes	Plasmid name	Source	Plasmid name	Source	Archive number	Source
pIZ MS2 Pum RD3 V5H6	Weidmann et al., 2012		pGADT7	Takara Bio	pIZ HT-V5H6	Weidmann et al, 2012	pAc 5.4 NLuc 3xPRE	Arvola et al., 2020
pIZ MS2-EGFP V5H6	Arvola et al., 2020		pGBKT7	Takara Bio	pIZ MS2 Pum RD3 V5H6	Weidmann et al, 2012	pAc 5.4 NLuc 3xPREmt	Arvola et al., 2020
pIZ MS2 Pum RD3 aa847-967 V5H6	Chase Weidmann		pGADT7 SV40 T Antigen	Takara Bio	pIZ MS2 RD3 CR4 F1033A+F1040A V5H6	This study	pAc5.1 FLuc2 3’UTR	Weidmann et al, 2012
pIZ MS2 Pum RD3 aa968-1090 V5H6	Chase Weidmann		pGBKT7 p53	Takara Bio	pIZ Not2-Flag	This study	pAc 5.4 NLuc Chico 3’UTR 2x PRE	This study
pAc5.4 NLuc 2xMS2BS	Arvola et al., 2020		pGBK RD3	This study	pIZ Not11-V5	This study	pAc 5.4 NLuc Chico 3’UTR 2x PREmt	This study
pAc5.1 FLuc2 minimal 3’UTR	Weidmann et al., 2012		pGBK RD3 ∆P/Q	This study	pIZ MS2-Pop2 V5H6	Weidmann et al, 2014	pAc 5.4 NLuc Nrv1 3’UTR 1xPRE	This study
pIZ MS2 RD3 ∆CR2 V5H6	This study		pGBK RD3 ∆CR1	This study			pAc 5.4 NLuc Nrv1 3’UTR 1xPREmt	This study
pIZ MS2-RD3 ∆P/Q V5H6	This study		pGBK RD3 ∆CR2	This study			pAc 5.4 NLuc Raf 3’UTR 2xPRE	This study
pIZ MS2-RD3 ∆CR3 V5H6	This study		pGBK RD3 ∆CR3	This study			pAc 5.4 NLuc Raf 3’UTR 2xPREmt	This study
pIZ MS2 RD3 ∆CR1+3 V5H6	This study		pGBK RD3 ∆CR4	This study			pIZ EGFP	Weidmann et al, 2012
pIZ MS2 RD3 ∆CR1 V5H6	This study		pGBK RD3 ∆CR1+4	This study			pIZ Pumilio mutR7 S1342A, N1343A, E1346A V5H6	Weidmann et al, 2012
pIZ MS2 RD3 ∆CR4 V5H6	This study		pGBK RD3 F1033A	This study			pIZ Pumilio V5H6	Weidmann et al, 2012
pIZ MS2 RD3 aa847-926 V5H6	This study		pGBK RD3 F1040A	This study			pIZ Pumilio ΔRD3 V5H6	Chase Weidmann
pIZ MS2 RD3 aa1010-1090 V5H6	This study		pGBK RD3 F1033A+F1040A	This study			pIZ Pumilio RBD mutR7 S1342A, N1343A, E1346A V5H6	Weidmann et al, 2014
pIZ MS2 RD3 aa927-1009 V5H6	This study		pGAD Not1-N aa1-1148	This study			pIZ Pumilio RD3-RBD V5H6	This study
pIZ MS2 RD3 ∆CR1+4 V5H6	This study		pGAD Not1-C aa1711-2503	This study			pIZ Pumilio RB3-RBD F1033A+F1040A V5H6	This study
pIZ MS2 RD3 CR4 N1030N>AA	This study		pGAD Not1-M aa1149-1710	This study
pIZ MS2 RD3 CR4 M1032F>AA	This study		pGAD Ccr4	This study
pIZ MS2 RD3 CR4 G1034S>AA	This study		pGAD Pop2	This study
pIZ MS2 RD3 CR4 N1036S>AA	This study		pGAD Not10	This study
pIZ MS2 RD3 CR4 S1038IF>AAA	This study		pGAD Not11	This study
pIZ MS2 RD3 CR4 F1033A	This study		pGAD Not2	This study
pIZ MS2 RD3 CR4 F1040A	This study		pGAD Caf40	This study
pIZ MS2 RD3 CR1 S895LTG>AAAA	This study		pGAD Not1-N aa1-788	This study
pIZ MS2 RD3 CR1 R899RD>AAA	This study		pGAD Not1-N aa789-1148	This study
pIZ MS2 RD3 CR1 S902FD>AAA	This study		pGAD Not1-N aa789-1064	This study
pIZ MS2 RD3 CR1 R905ST>AAA	This study		pGAD Not1-N aa1061-1148	This study
pIZ MS2 RD3 CR1 S908AF>AAA	This study		pGAD Not1-N aa789-908	This study
pIZ MS2 RD3 CR1 S911PS>AAA	This study		pGAD Not1-N aa908-1064	This study
pIZ MS2 RD3 CR4 F1033A+F1040A	This study		pGAD Not1-N aa908-1016	This study
pIZ MS2 RD3 CR4 S1035 S1037 S1038>AAA	This study		pGAD Not1-N aa908-995	This study
pIZ MS2-EGFP 1x CR1+4	This study	CRs in this construct are joined by a 28 aa linker with the sequence: ILVGGGGSLGGGGSVGGVGASGGGGSGV	pGAD Not2 aa1-399	This study
pIZ MS2-EGFP 2x CR1+4	This study	CRs in this construct are joined by a 28 aa linker with the sequence: ILVGGGGSLGGGGSVGGVGASGGGGSGV	pGAD Not2 aa399-585	This study
pIZ MS2-EGFP 3x CR1+4	This study	CRs in this construct are joined by a 28 aa linker with the sequence: ILVGGGGSLGGGGSVGGVGASGGGGSGV	pGAD Not2 aa399-475	This study
pIZ MS2-EGFP 4x CR1+4	This study	CRs in this construct are joined by a 28 aa linker with the sequence: ILVGGGGSLGGGGSVGGVGASGGGGSGV	pGAD Not2 aa465-585	This study
pIZ MS2-EGFP 5x CR1+4	This study	CRs in this construct are joined by a 28 aa linker with the sequence: ILVGGGGSLGGGGSVGGVGASGGGGSGV	pGAD Not3-C aa522-844	This study
pIZ MS2-EGFP 6x CR1+4	This study	CRs in this construct are joined by a 28 aa linker with the sequence: ILVGGGGSLGGGGSVGGVGASGGGGSGV
pIZ MS2-EGFP 5x CR1+4 F1033A+F1040A	This study	CRs in this construct are joined by a 28 aa linker with the sequence: ILVGGGGSLGGGGSVGGVGASGGGGSGV
pIZ MS2-EGFP-RD3	This study
